# Supplementary material for: Pharmacoeconomic Profiles of Advanced Therapy Medicinal Products in Rare Diseases: A Systematic Review
Source: Healthcare (Basel). 2025 Aug 2;13(15):1894. doi: 10.3390/healthcare13151894 (PMC12345686; doi:10.3390/healthcare13151894)
Supplement: Supplementary file 1 [file healthcare-13-01894-s001.zip]

Archive with 1 entries (1 files):
- healthcare-3737520-supplementary.pdf
